# Supplementary material for: A R2R3 MYB Transcription Factor, TaMYB391, Is Positively Involved in Wheat Resistance to Puccinia striiformis f. sp. tritici
Source: Int J Mol Sci. 2022 Nov 15;23(22):14070. doi: 10.3390/ijms232214070 (PMC9693031; doi:10.3390/ijms232214070)
Supplement: Supplementary file 1 [file ijms-23-14070-s001.zip]

Archive with 1 entries (1 files):
- ijms-1912897-supplementary.pdf
